# Supplementary material for: Transcriptional control of motor pool formation and motor circuit connectivity by the LIM-HD protein Isl2
Source: eLife. 2023 Oct 23;12:e84596. doi: 10.7554/eLife.84596 (PMC10637776; doi:10.7554/eLife.84596)
Supplement: Figure 5—source data 3. [file elife-84596-fig5-data3.zip]

Archive with 4 entries (3 files):
- Figure 5–source data 3/
- Figure 5–source data 3/Figure 5-source data 3.pdf
- Figure 5–source data 3/Figure 5-source data 3_unedited-Gapdh.JPG
- Figure 5–source data 3/Figure 5-source data 3_unedited-Pea3.JPG
