# Supplementary material for: Transcriptional control of motor pool formation and motor circuit connectivity by the LIM-HD protein Isl2
Source: eLife. 2023 Oct 23;12:e84596. doi: 10.7554/eLife.84596 (PMC10637776; doi:10.7554/eLife.84596)
Supplement: Figure 5—figure supplement 2—source data 1. [file elife-84596-fig5-figsupp2-data1.zip]

Archive with 3 entries (2 files):
- Figure 5-figure supplement 2-source data 1/
- Figure 5-figure supplement 2-source data 1/Figure 5-figure supplement 2-source data 1_labeled.tif
- Figure 5-figure supplement 2-source data 1/Figure 5-figure supplement 2-source data 1_raw unedited.tiff
